# Supplementary material for: A Review on Ionic Liquids-Based Membranes for Middle and High Temperature Polymer Electrolyte Membrane Fuel Cells (PEM FCs)
Source: Int J Mol Sci. 2021 May 21;22(11):5430. doi: 10.3390/ijms22115430 (PMC8196583; doi:10.3390/ijms22115430)
Supplement: Supplementary file 1 [file ijms-22-05430-s001.zip]

Archive with 1 entries (1 files):
- ijms-1224556-supplementary.pdf
